# Supplementary material for: Establishment and characterization of stable red, far-red (fR) and near infra-red (NIR) transfected canine prostate cancer cell lines
Source: Cancer Cell Int. 2020 Apr 29;20:139. doi: 10.1186/s12935-020-01211-0 (PMC7189542; doi:10.1186/s12935-020-01211-0)
Supplement: Supplementary file 1 — Additional file 1. Genes located in the chromosomal area chr16:18500001-59500001. [file 12935_2020_1211_MOESM1_ESM.xlsx]

## Sheet: Sheet1
Ensembl Gene ID	Gene Start (bp)	Gene End (bp)	Associated Gene Name	Description
ENSCAFG00000027184	29835030	29835137	U6	U6 spliceosomal RNA [Source:RFAM;Acc:RF00026]
ENSCAFG00000026150	58009178	58009276	U6	U6 spliceosomal RNA [Source:RFAM;Acc:RF00026]
ENSCAFG00000025904	50624049	50624172	SNORD22	Small nucleolar RNA SNORD22 [Source:RFAM;Acc:RF00099]
ENSCAFG00000031414	25317985	25318104
ENSCAFG00000028013	52827945	52828027	5S_rRNA	5S ribosomal RNA [Source:RFAM;Acc:RF00001]
ENSCAFG00000027806	27157444	27157530	5S_rRNA	5S ribosomal RNA [Source:RFAM;Acc:RF00001]
ENSCAFG00000022229	58084295	58084401	U6	U6 spliceosomal RNA [Source:RFAM;Acc:RF00026]
ENSCAFG00000028123	39682183	39682401	7SK	7SK RNA [Source:RFAM;Acc:RF00100]
ENSCAFG00000027860	20004964	20005221	7SK	7SK RNA [Source:RFAM;Acc:RF00100]
ENSCAFG00000020766	52557671	52557776	U6	U6 spliceosomal RNA [Source:RFAM;Acc:RF00026]
ENSCAFG00000021992	42862992	42863106	5S_rRNA	5S ribosomal RNA [Source:RFAM;Acc:RF00001]
ENSCAFG00000026060	55634124	55634226	U6	U6 spliceosomal RNA [Source:RFAM;Acc:RF00026]
ENSCAFG00000021758	25062198	25062514	7SK	7SK RNA [Source:RFAM;Acc:RF00100]
ENSCAFG00000021071	57383623	57383717	5S_rRNA	5S ribosomal RNA [Source:RFAM;Acc:RF00001]
ENSCAFG00000020590	38173717	38173789
ENSCAFG00000026006	19831977	19832083	U6	U6 spliceosomal RNA [Source:RFAM;Acc:RF00026]
ENSCAFG00000028434	31160526	31160628	snoU13	Small nucleolar RNA U13 [Source:RFAM;Acc:RF01210]
ENSCAFG00000026583	32766392	32766468
ENSCAFG00000026761	43165252	43165377	U6atac	U6atac minor spliceosomal RNA [Source:RFAM;Acc:RF00619]
ENSCAFG00000020750	22651984	22652091	U6	U6 spliceosomal RNA [Source:RFAM;Acc:RF00026]
ENSCAFG00000026677	46551838	46551899
ENSCAFG00000028216	27099445	27099556	U6	U6 spliceosomal RNA [Source:RFAM;Acc:RF00026]
ENSCAFG00000027291	25226641	25226954	7SK	7SK RNA [Source:RFAM;Acc:RF00100]
ENSCAFG00000028038	23611458	23611529	SNORD112	Small nucleolar RNA SNORD112 [Source:RFAM;Acc:RF01169]
ENSCAFG00000027276	39781191	39781283	U6	U6 spliceosomal RNA [Source:RFAM;Acc:RF00026]
ENSCAFG00000029549	42846276	42846382	U6	U6 spliceosomal RNA [Source:RFAM;Acc:RF00026]
ENSCAFG00000028161	45378966	45379043	U6	U6 spliceosomal RNA [Source:RFAM;Acc:RF00026]
ENSCAFG00000027996	47597237	47597524	7SK	7SK RNA [Source:RFAM;Acc:RF00100]
ENSCAFG00000027812	35110804	35110885
ENSCAFG00000026073	22755852	22755949	Y_RNA	Y RNA [Source:RFAM;Acc:RF00019]
ENSCAFG00000020515	19932378	19932457	cfa-mir-153	cfa-mir-153 [Source:miRBase;Acc:MI0010335]
ENSCAFG00000025997	38933820	38933934	5S_rRNA	5S ribosomal RNA [Source:RFAM;Acc:RF00001]
ENSCAFG00000028590	55440361	55440438
ENSCAFG00000022068	56239222	56239386	U1	U1 spliceosomal RNA [Source:RFAM;Acc:RF00003]
ENSCAFG00000026572	23958932	23959057
ENSCAFG00000027068	31669887	31670200	7SK	7SK RNA [Source:RFAM;Acc:RF00100]
ENSCAFG00000027528	41097945	41098052	U6	U6 spliceosomal RNA [Source:RFAM;Acc:RF00026]
ENSCAFG00000027616	55741251	55741358	U6	U6 spliceosomal RNA [Source:RFAM;Acc:RF00026]
ENSCAFG00000028092	46943101	46943232	SNORA70	Small nucleolar RNA SNORA70 [Source:RFAM;Acc:RF00156]
ENSCAFG00000027716	48318751	48318979	7SK	7SK RNA [Source:RFAM;Acc:RF00100]
ENSCAFG00000029350	18551645	18552541		Uncharacterized protein [Source:UniProtKB/TrEMBL;Acc:J9NU63]
ENSCAFG00000032200	19853201	19853989		Uncharacterized protein [Source:UniProtKB/TrEMBL;Acc:J9NRT2]
ENSCAFG00000029059	22910711	22910923		Uncharacterized protein [Source:UniProtKB/TrEMBL;Acc:J9P3B8]
ENSCAFG00000005747	25213029	25213400	C8orf4	chromosome 8 open reading frame 4 [Source:HGNC Symbol;Acc:HGNC:1357]
ENSCAFG00000005828	26030978	26032936		Uncharacterized protein [Source:UniProtKB/TrEMBL;Acc:E2R2G4]
ENSCAFG00000029127	27029302	27030426		Uncharacterized protein [Source:UniProtKB/TrEMBL;Acc:J9NZV4]
ENSCAFG00000030880	34802235	34803227		Uncharacterized protein [Source:UniProtKB/TrEMBL;Acc:J9PAL4]
ENSCAFG00000028458	35372859	35374457		Uncharacterized protein [Source:UniProtKB/TrEMBL;Acc:J9NUL9]
ENSCAFG00000029716	44520400	44521065		Uncharacterized protein [Source:UniProtKB/TrEMBL;Acc:J9NZ47]
ENSCAFG00000031482	46903113	46903889		Uncharacterized protein [Source:UniProtKB/TrEMBL;Acc:J9NYA2]
ENSCAFG00000032135	47010183	47010845		Claudin [Source:UniProtKB/TrEMBL;Acc:J9PA10]
ENSCAFG00000030597	47012372	47013037		Claudin [Source:UniProtKB/TrEMBL;Acc:J9NSG4]
ENSCAFG00000008479	53557779	53558345		Uncharacterized protein [Source:UniProtKB/TrEMBL;Acc:F1P8D7]
ENSCAFG00000030266	54054761	54056353		Ubiquitin carboxyl-terminal hydrolase [Source:UniProtKB/TrEMBL;Acc:J9PAN5]
ENSCAFG00000030450	59066769	59068370		Ubiquitin carboxyl-terminal hydrolase [Source:UniProtKB/TrEMBL;Acc:E2R2N1]
ENSCAFG00000029429	59380796	59382388		Ubiquitin carboxyl-terminal hydrolase [Source:UniProtKB/TrEMBL;Acc:J9NSR8]
ENSCAFG00000006057	27151222	27219900	WHSC1L1	Wolf-Hirschhorn syndrome candidate 1-like 1 [Source:HGNC Symbol;Acc:HGNC:12767]
ENSCAFG00000006092	27226196	27231157	PPAPDC1B	phosphatidic acid phosphatase type 2 domain containing 1B [Source:HGNC Symbol;Acc:HGNC:25026]
ENSCAFG00000032268	34040795	34066591		Uncharacterized protein [Source:UniProtKB/TrEMBL;Acc:J9P030]
ENSCAFG00000006506	34056015	34058020		Uncharacterized protein [Source:UniProtKB/TrEMBL;Acc:J9P8Z5]
ENSCAFG00000006518	34120294	34145582	DCTN6	dynactin 6 [Source:HGNC Symbol;Acc:HGNC:16964]
ENSCAFG00000006099	27244153	27257586	DDHD2	DDHD domain containing 2 [Source:HGNC Symbol;Acc:HGNC:29106]
ENSCAFG00000006108	27273845	27303786	BAG4	BCL2-associated athanogene 4 [Source:HGNC Symbol;Acc:HGNC:940]
ENSCAFG00000025203	43091631	43092536	ZFP42	ZFP42 zinc finger protein [Source:HGNC Symbol;Acc:HGNC:30949]
ENSCAFG00000006113	27304345	27315047	LSM1	LSM1, U6 small nuclear RNA associated [Source:HGNC Symbol;Acc:HGNC:20472]
ENSCAFG00000007273	44113051	44284761	MTNR1A	melatonin receptor 1A [Source:HGNC Symbol;Acc:HGNC:7463]
ENSCAFG00000006126	27326036	27331117	STAR	steroidogenic acute regulatory protein [Source:HGNC Symbol;Acc:HGNC:11359]
ENSCAFG00000005240	20810860	20859677	WDR60	WD repeat domain 60 [Source:HGNC Symbol;Acc:HGNC:21862]
ENSCAFG00000029349	34150192	34157117	MBOAT4	membrane bound O-acyltransferase domain containing 4 [Source:HGNC Symbol;Acc:HGNC:32311]
ENSCAFG00000029296	47328307	47332443		Uncharacterized protein [Source:UniProtKB/TrEMBL;Acc:J9NRJ5]
ENSCAFG00000006530	34179890	34183351	LEPROTL1	leptin receptor overlapping transcript-like 1 [Source:HGNC Symbol;Acc:HGNC:6555]
ENSCAFG00000031175	47350445	47387910	DCTD	dCMP deaminase [Source:HGNC Symbol;Acc:HGNC:2710]
ENSCAFG00000006146	27335045	27366950	ASH2L	ash2 (absent, small, or homeotic)-like (Drosophila) [Source:HGNC Symbol;Acc:HGNC:744]
ENSCAFG00000007348	44466300	44487120	F11	coagulation factor XI [Source:HGNC Symbol;Acc:HGNC:3529]
ENSCAFG00000031381	34194354	34215106	SARAF	store-operated calcium entry-associated regulatory factor [Source:HGNC Symbol;Acc:HGNC:28789]
ENSCAFG00000008123	47438464	47883237	TENM3	teneurin transmembrane protein 3 [Source:HGNC Symbol;Acc:HGNC:29944]
ENSCAFG00000007567	45243319	45266374	LRP2BP	LRP2 binding protein [Source:HGNC Symbol;Acc:HGNC:25434]
ENSCAFG00000005460	23022645	23040012	CHRNB3	cholinergic receptor, nicotinic, beta 3 (neuronal) [Source:HGNC Symbol;Acc:HGNC:1963]
ENSCAFG00000005086	18490060	18628302	RBM33	RNA binding motif protein 33 [Source:HGNC Symbol;Acc:HGNC:27223]
ENSCAFG00000007582	45266241	45377831	SNX25	sorting nexin 25 [Source:HGNC Symbol;Acc:HGNC:21883]
ENSCAFG00000008686	55140740	55827671	CSMD1	CUB and Sushi multiple domains 1 [Source:HGNC Symbol;Acc:HGNC:14026]
ENSCAFG00000006154	27390284	27410103	EIF4EBP1	eukaryotic translation initiation factor 4E binding protein 1 [Source:HGNC Symbol;Acc:HGNC:3288]
ENSCAFG00000006566	34232108	34233029
ENSCAFG00000006574	34789875	34790777		Uncharacterized protein [Source:UniProtKB/TrEMBL;Acc:F1PJT3]
ENSCAFG00000006161	27445601	27447521	ADRB3	Canis lupus familiaris adrenoceptor beta 3 (ADRB3), mRNA. [Source:RefSeq mRNA;Acc:NM_001003377]
ENSCAFG00000005841	26238612	26400819	ADAM32	ADAM metallopeptidase domain 32 [Source:HGNC Symbol;Acc:HGNC:15479]
ENSCAFG00000006176	27462501	27531154	RAB11FIP1	RAB11 family interacting protein 1 (class I) [Source:HGNC Symbol;Acc:HGNC:30265]
ENSCAFG00000005255	20928224	20987823	VIPR2	vasoactive intestinal peptide receptor 2 [Source:HGNC Symbol;Acc:HGNC:12695]
ENSCAFG00000025023	34791855	34801205		Uncharacterized protein [Source:UniProtKB/TrEMBL;Acc:F1PMB4]
ENSCAFG00000029801	31115591	31118030	DUSP26	dual specificity phosphatase 26 (putative) [Source:HGNC Symbol;Acc:HGNC:28161]
ENSCAFG00000032084	23152489	23165771	SMIM19	small integral membrane protein 19 [Source:HGNC Symbol;Acc:HGNC:25166]
ENSCAFG00000031006	40052785	40057670		Uncharacterized protein [Source:UniProtKB/TrEMBL;Acc:J9NT65]
ENSCAFG00000006845	40332047	40339616	FGF20	fibroblast growth factor 20 [Source:HGNC Symbol;Acc:HGNC:3677]
ENSCAFG00000006291	31135944	31144648	RNF122	ring finger protein 122 [Source:HGNC Symbol;Acc:HGNC:21147]
ENSCAFG00000030240	34801120	34817289	DUSP4	dual specificity phosphatase 4 [Source:HGNC Symbol;Acc:HGNC:3070]
ENSCAFG00000006864	40362587	40457735	MICU3	mitochondrial calcium uptake family, member 3 [Source:HGNC Symbol;Acc:HGNC:27820]
ENSCAFG00000006302	31161253	31167749	TTI2	TELO2 interacting protein 2 [Source:HGNC Symbol;Acc:HGNC:26262]
ENSCAFG00000005472	23225674	23289820	SLC20A2	solute carrier family 20 (phosphate transporter), member 2 [Source:HGNC Symbol;Acc:HGNC:10947]
ENSCAFG00000005691	23857660	23963937	ANK1	ankyrin 1, erythrocytic [Source:HGNC Symbol;Acc:HGNC:492]
ENSCAFG00000005089	18521913	18522457
ENSCAFG00000006632	34831826	35040344	TNKS	tankyrase, TRF1-interacting ankyrin-related ADP-ribose polymerase [Source:HGNC Symbol;Acc:HGNC:11941]
ENSCAFG00000029968	18650549	18663321	SHH	sonic hedgehog [Source:HGNC Symbol;Acc:HGNC:10848]
ENSCAFG00000007364	44492977	44516482	KLKB1	kallikrein B, plasma (Fletcher factor) 1 [Source:HGNC Symbol;Acc:HGNC:6371]
ENSCAFG00000006183	27543858	27547106	BRF2	BRF2, RNA polymerase III transcription initiation factor 50 kDa subunit [Source:HGNC Symbol;Acc:HGNC:17298]
ENSCAFG00000002087	45336063	45337655
ENSCAFG00000006325	31163912	31180274	MAK16	MAK16 homolog (S. cerevisiae) [Source:HGNC Symbol;Acc:HGNC:13703]
ENSCAFG00000031456	51035129	51039960		Uncharacterized protein [Source:UniProtKB/TrEMBL;Acc:J9NXN7]
ENSCAFG00000005116	19236966	19282596	RNF32	ring finger protein 32 [Source:HGNC Symbol;Acc:HGNC:17118]
ENSCAFG00000006873	40496415	40546032		Palmitoyltransferase [Source:UniProtKB/TrEMBL;Acc:F1PU04]
ENSCAFG00000008367	51550851	51552768		Uncharacterized protein [Source:UniProtKB/TrEMBL;Acc:F1PAS9]
ENSCAFG00000006188	27549308	27583699	ADGRA2	adhesion G protein-coupled receptor A2 [Source:HGNC Symbol;Acc:HGNC:17849]
ENSCAFG00000008381	52314901	52328610	AGA	aspartylglucosaminidase [Source:HGNC Symbol;Acc:HGNC:318]
ENSCAFG00000007591	45411529	45443482	CFAP97	cilia and flagella associated protein 97 [Source:HGNC Symbol;Acc:HGNC:29276]
ENSCAFG00000007596	45454662	45458511	SLC25A4	solute carrier family 25 (mitochondrial carrier; adenine nucleotide translocator), member 4 [Source:HGNC Symbol;Acc:HGNC:10990]
ENSCAFG00000005837	26248186	26248961
ENSCAFG00000007384	44525644	44544809	CYP4V2	cytochrome P450, family 4, subfamily V, polypeptide 2 [Source:HGNC Symbol;Acc:HGNC:23198]
ENSCAFG00000005847	26410907	26551122	ADAM9	ADAM metallopeptidase domain 9 [Source:HGNC Symbol;Acc:HGNC:216]
ENSCAFG00000005134	19302536	19442225	LMBR1	limb development membrane protein 1 [Source:HGNC Symbol;Acc:HGNC:13243]
ENSCAFG00000005301	21336735	21775932	PSD3	pleckstrin and Sec7 domain containing 3 [Source:HGNC Symbol;Acc:HGNC:19093]
ENSCAFG00000006887	40552891	40570085	CNOT7	CCR4-NOT transcription complex, subunit 7 [Source:HGNC Symbol;Acc:HGNC:14101]
ENSCAFG00000006336	31194606	31264963	FUT10	fucosyltransferase 10 (alpha (1,3) fucosyltransferase) [Source:HGNC Symbol;Acc:HGNC:19234]
ENSCAFG00000008392	52388875	52456270	NEIL3	nei endonuclease VIII-like 3 (E. coli) [Source:HGNC Symbol;Acc:HGNC:24573]
ENSCAFG00000005321	21903500	21905261	UBE2E1	ubiquitin-conjugating enzyme E2E 1 [Source:HGNC Symbol;Acc:HGNC:12477]
ENSCAFG00000029768	21920051	21921340		Uncharacterized protein [Source:UniProtKB/TrEMBL;Acc:J9P2A9]
ENSCAFG00000029845	19477176	19484429	NOM1	nucleolar protein with MIF4G domain 1 [Source:HGNC Symbol;Acc:HGNC:13244]
ENSCAFG00000006905	40572211	40623840	VPS37A	vacuolar protein sorting 37 homolog A (S. cerevisiae) [Source:HGNC Symbol;Acc:HGNC:24928]
ENSCAFG00000005325	22113648	22114675		Uncharacterized protein [Source:UniProtKB/TrEMBL;Acc:J9P1Z1]
ENSCAFG00000005148	19508956	19514317	MNX1	motor neuron and pancreas homeobox 1 [Source:HGNC Symbol;Acc:HGNC:4979]
ENSCAFG00000005502	23276763	23289752	VDAC3	voltage-dependent anion channel 3 [Source:HGNC Symbol;Acc:HGNC:12674]
ENSCAFG00000006342	31230343	31231127		Chloride intracellular channel protein [Source:UniProtKB/TrEMBL;Acc:F1PTB9]
ENSCAFG00000007599	45564971	45567818	HELT	helt bHLH transcription factor [Source:HGNC Symbol;Acc:HGNC:33783]
ENSCAFG00000007402	44550409	44574420	FAM149A	family with sequence similarity 149, member A [Source:HGNC Symbol;Acc:HGNC:24527]
ENSCAFG00000006371	31706851	31918469	NRG1	neuregulin 1 [Source:HGNC Symbol;Acc:HGNC:7997]
ENSCAFG00000007662	45735582	45806294	ACSL1	acyl-CoA synthetase long-chain family member 1 [Source:HGNC Symbol;Acc:HGNC:3569]
ENSCAFG00000005158	19590186	19723950	UBE3C	ubiquitin protein ligase E3C [Source:HGNC Symbol;Acc:HGNC:16803]
ENSCAFG00000006193	27598817	27614612		Uncharacterized protein [Source:UniProtKB/TrEMBL;Acc:E2R210]
ENSCAFG00000006211	27625447	27638744	ERLIN2	ER lipid raft associated 2 [Source:HGNC Symbol;Acc:HGNC:1356]
ENSCAFG00000005330	22143922	22211320	SH2D4A	SH2 domain containing 4A [Source:HGNC Symbol;Acc:HGNC:26102]
ENSCAFG00000005921	52861675	52862050	RPS25	ribosomal protein S25 [Source:HGNC Symbol;Acc:HGNC:10413]
ENSCAFG00000031474	52879184	52883809		Uncharacterized protein [Source:UniProtKB/TrEMBL;Acc:J9NVU1]
ENSCAFG00000006673	35378282	35380921	PPP1R3B	protein phosphatase 1, regulatory subunit 3B [Source:HGNC Symbol;Acc:HGNC:14942]
ENSCAFG00000008409	52883091	52987875	VEGFC	vascular endothelial growth factor C [Source:HGNC Symbol;Acc:HGNC:12682]
ENSCAFG00000006915	40641905	40745502	MTMR7	myotubularin related protein 7 [Source:HGNC Symbol;Acc:HGNC:7454]
ENSCAFG00000006678	35473971	35499314	ERI1	exoribonuclease 1 [Source:HGNC Symbol;Acc:HGNC:23994]
ENSCAFG00000006391	33094913	33095378		Uncharacterized protein [Source:UniProtKB/TrEMBL;Acc:E2QZY7]
ENSCAFG00000006410	33162514	33304625	WRN	Werner syndrome, RecQ helicase-like [Source:HGNC Symbol;Acc:HGNC:12791]
ENSCAFG00000007406	44618776	44625969	TLR3	toll-like receptor 3 [Source:HGNC Symbol;Acc:HGNC:11849]
ENSCAFG00000006686	35579393	35676552	MFHAS1	malignant fibrous histiocytoma amplified sequence 1 [Source:HGNC Symbol;Acc:HGNC:16982]
ENSCAFG00000005337	22218137	22306813	CSGALNACT1	chondroitin sulfate N-acetylgalactosaminyltransferase 1 [Source:HGNC Symbol;Acc:HGNC:24290]
ENSCAFG00000006224	27669462	27673808	ZNF703	zinc finger protein 703 [Source:HGNC Symbol;Acc:HGNC:25883]
ENSCAFG00000025347	53259318	53269216	SPCS3	signal peptidase complex subunit 3 homolog (S. cerevisiae) [Source:HGNC Symbol;Acc:HGNC:26212]
ENSCAFG00000008648	56555514	56556528
ENSCAFG00000029727	35760291	35764957		Uncharacterized protein [Source:UniProtKB/TrEMBL;Acc:J9NTB3]
ENSCAFG00000007475	44882118	45066154	SORBS2	sorbin and SH3 domain containing 2 [Source:HGNC Symbol;Acc:HGNC:24098]
ENSCAFG00000023937	28315890	28318089		Uncharacterized protein [Source:UniProtKB/TrEMBL;Acc:F1PPG0]
ENSCAFG00000025394	35787658	35788397
ENSCAFG00000008577	58306761	58532552	MCPH1	microcephalin 1 [Source:HGNC Symbol;Acc:HGNC:6954]
ENSCAFG00000006745	36058455	36103987		Uncharacterized protein [Source:UniProtKB/TrEMBL;Acc:F1PK38]
ENSCAFG00000005342	22488359	22488954
ENSCAFG00000005369	22607048	22638086	INTS10	integrator complex subunit 10 [Source:HGNC Symbol;Acc:HGNC:25548]
ENSCAFG00000005710	23857836	23972711	NKX6-3	NK6 homeobox 3 [Source:HGNC Symbol;Acc:HGNC:26328]
ENSCAFG00000005716	23987151	24009495	AGPAT6	1-acylglycerol-3-phosphate O-acyltransferase 6 [Source:HGNC Symbol;Acc:HGNC:20880]
ENSCAFG00000008421	53299417	53351593	ASB5	ankyrin repeat and SOCS box containing 5 [Source:HGNC Symbol;Acc:HGNC:17180]
ENSCAFG00000030141	36217906	36257537	LONRF1	LON peptidase N-terminal domain and ring finger 1 [Source:HGNC Symbol;Acc:HGNC:26302]
ENSCAFG00000005508	23302320	23304824	DKK4	dickkopf WNT signaling pathway inhibitor 4 [Source:HGNC Symbol;Acc:HGNC:2894]
ENSCAFG00000005517	23305565	23335825	POLB	polymerase (DNA directed), beta [Source:HGNC Symbol;Acc:HGNC:9174]
ENSCAFG00000007735	45820867	45858803	CENPU	centromere protein U [Source:HGNC Symbol;Acc:HGNC:21348]
ENSCAFG00000005174	19806375	19847935	DNAJB6	DnaJ (Hsp40) homolog, subfamily B, member 6 [Source:HGNC Symbol;Acc:HGNC:14888]
ENSCAFG00000007746	45862085	45913961	PRIMPOL	primase and polymerase (DNA-directed) [Source:HGNC Symbol;Acc:HGNC:26575]
ENSCAFG00000006944	40855291	40874888	SLC7A2	solute carrier family 7 (cationic amino acid transporter, y+ system), member 2 [Source:HGNC Symbol;Acc:HGNC:11060]
ENSCAFG00000006953	40888678	40954709	PDGFRL	platelet-derived growth factor receptor-like [Source:HGNC Symbol;Acc:HGNC:8805]
ENSCAFG00000006759	36462321	36483215	KIAA1456	KIAA1456 [Source:HGNC Symbol;Acc:HGNC:26725]
ENSCAFG00000005728	24055094	24068461	GINS4	GINS complex subunit 4 (Sld5 homolog) [Source:HGNC Symbol;Acc:HGNC:28226]
ENSCAFG00000028535	28334366	28478440	KCNU1	potassium channel, subfamily U, member 1 [Source:HGNC Symbol;Acc:HGNC:18867]
ENSCAFG00000005378	22642609	22683869	HGSNAT	heparan-alpha-glucosaminide N-acetyltransferase [Source:HGNC Symbol;Acc:HGNC:26527]
ENSCAFG00000005733	24083434	24101662	GOLGA7	golgin A7 [Source:HGNC Symbol;Acc:HGNC:24876]
ENSCAFG00000006766	36533996	36927953	DLC1	Rho GTPase-activating protein 7 [Source:UniProtKB/Swiss-Prot;Acc:B9VTT2]
ENSCAFG00000007750	45920071	45944998	CASP3	caspase 3, apoptosis-related cysteine peptidase [Source:HGNC Symbol;Acc:HGNC:1504]
ENSCAFG00000008597	58401841	58457684	ANGPT2	angiopoietin 2 [Source:HGNC Symbol;Acc:HGNC:485]
ENSCAFG00000029617	26550894	26555937	TM2D2	TM2 domain containing 2 [Source:HGNC Symbol;Acc:HGNC:24127]
ENSCAFG00000005737	24259480	24306309	SFRP1	secreted frizzled-related protein 1 [Source:HGNC Symbol;Acc:HGNC:10776]
ENSCAFG00000030173	53358086	53371698	SPATA4	spermatogenesis associated 4 [Source:HGNC Symbol;Acc:HGNC:17333]
ENSCAFG00000006442	33305483	33343936	PURG	purine-rich element binding protein G [Source:HGNC Symbol;Acc:HGNC:17930]
ENSCAFG00000006448	33458568	33517446	TEX15	testis expressed 15 [Source:HGNC Symbol;Acc:HGNC:11738]
ENSCAFG00000006979	40957737	41068967	MTUS1	microtubule associated tumor suppressor 1 [Source:HGNC Symbol;Acc:HGNC:29789]
ENSCAFG00000032520	19904341	20562653	PTPRN2	protein tyrosine phosphatase, receptor type, N polypeptide 2 [Source:HGNC Symbol;Acc:HGNC:9677]
ENSCAFG00000008450	53374122	53476335	WDR17	WD repeat domain 17 [Source:HGNC Symbol;Acc:HGNC:16661]
ENSCAFG00000005863	26558429	26568465	HTRA4	HtrA serine peptidase 4 [Source:HGNC Symbol;Acc:HGNC:26909]
ENSCAFG00000005526	23356833	23418407	IKBKB	inhibitor of kappa light polypeptide gene enhancer in B-cells, kinase beta [Source:HGNC Symbol;Acc:HGNC:5960]
ENSCAFG00000006453	33532662	33567377	PPP2CB	protein phosphatase 2, catalytic subunit, beta isozyme [Source:HGNC Symbol;Acc:HGNC:9300]
ENSCAFG00000032752	46015846	46016470		Uncharacterized protein [Source:UniProtKB/TrEMBL;Acc:J9P944]
ENSCAFG00000029034	45111123	45144446	PDLIM3	PDZ and LIM domain 3 [Source:HGNC Symbol;Acc:HGNC:20767]
ENSCAFG00000005744	24561867	24889045	ZMAT4	zinc finger, matrin-type 4 [Source:HGNC Symbol;Acc:HGNC:25844]
ENSCAFG00000007761	46053035	46130666	IRF2	interferon regulatory factor 2 [Source:HGNC Symbol;Acc:HGNC:6117]
ENSCAFG00000006252	29210853	29430308	UNC5D	unc-5 homolog D (C. elegans) [Source:HGNC Symbol;Acc:HGNC:18634]
ENSCAFG00000008568	58755846	58797913	AGPAT5	1-acylglycerol-3-phosphate O-acyltransferase 5 [Source:HGNC Symbol;Acc:HGNC:20886]
ENSCAFG00000032414	26567737	26629953	PLEKHA2	pleckstrin homology domain containing, family A (phosphoinositide binding specific) member 2 [Source:HGNC Symbol;Acc:HGNC:14336]
ENSCAFG00000030110	22698320	22722908	POMK	protein-O-mannose kinase [Source:HGNC Symbol;Acc:HGNC:26267]
ENSCAFG00000005385	22738232	22768735	FNTA	farnesyltransferase, CAAX box, alpha [Source:HGNC Symbol;Acc:HGNC:3782]
ENSCAFG00000004781	20361959	20362386
ENSCAFG00000005217	20648768	20712208	NCAPG2	non-SMC condensin II complex, subunit G2 [Source:HGNC Symbol;Acc:HGNC:21904]
ENSCAFG00000006778	36994569	37022906	C8orf48	chromosome 8 open reading frame 48 [Source:HGNC Symbol;Acc:HGNC:26345]
ENSCAFG00000006792	37443076	37910380	SGCZ	sarcoglycan, zeta [Source:HGNC Symbol;Acc:HGNC:14075]
ENSCAFG00000005748	25316588	25375245	IDO2	indoleamine 2,3-dioxygenase 2 [Source:HGNC Symbol;Acc:HGNC:27269]
ENSCAFG00000007793	46247132	46360034	ENPP6	ectonucleotide pyrophosphatase/phosphodiesterase 6 [Source:HGNC Symbol;Acc:HGNC:23409]
ENSCAFG00000006462	33589445	33622768	UBXN8	UBX domain protein 8 [Source:HGNC Symbol;Acc:HGNC:30307]
ENSCAFG00000006815	38862773	39087116	TUSC3	tumor suppressor candidate 3 [Source:HGNC Symbol;Acc:HGNC:30242]
ENSCAFG00000030332	58836575	58861533	XKR5	XK, Kell blood group complex subunit-related family, member 5 [Source:HGNC Symbol;Acc:HGNC:20782]
ENSCAFG00000006478	33633704	33680616		Uncharacterized protein [Source:UniProtKB/TrEMBL;Acc:F1PY21]
ENSCAFG00000005407	22792622	22901511	HOOK3	hook microtubule-tethering protein 3 [Source:HGNC Symbol;Acc:HGNC:23576]
ENSCAFG00000007015	41010616	41011391
ENSCAFG00000030817	53579817	53583770		Uncharacterized protein [Source:UniProtKB/TrEMBL;Acc:J9JHQ5]
ENSCAFG00000005876	26677588	26797532	TACC1	transforming, acidic coiled-coil containing protein 1 [Source:HGNC Symbol;Acc:HGNC:11522]
ENSCAFG00000025075	58871018	58881592	DEFB1	defensin, beta 1 [Source:HGNC Symbol;Acc:HGNC:2766]
ENSCAFG00000008497	53698399	53844809	GPM6A	glycoprotein M6A [Source:HGNC Symbol;Acc:HGNC:4460]
ENSCAFG00000032313	41157076	41191335	FGL1	fibrinogen-like 1 [Source:HGNC Symbol;Acc:HGNC:3695]
ENSCAFG00000024964	58953916	58956407		Beta-defensin 102; Uncharacterized protein [Source:UniProtKB/TrEMBL;Acc:Q30KV1]
ENSCAFG00000032247	58964475	58966946		Beta-defensin 103; Uncharacterized protein [Source:UniProtKB/TrEMBL;Acc:Q30KV0]
ENSCAFG00000031506	53978452	53983839		Uncharacterized protein [Source:UniProtKB/TrEMBL;Acc:J9P9K0]
ENSCAFG00000005750	25391701	25407289	IDO1	indoleamine 2,3-dioxygenase 1 [Source:HGNC Symbol;Acc:HGNC:6059]
ENSCAFG00000024886	58993963	58995731		Sperm-associated antigen 11 variant E; Uncharacterized protein [Source:UniProtKB/TrEMBL;Acc:Q30KR2]
ENSCAFG00000008535	53999677	54000416
ENSCAFG00000008558	59006365	59011878		Sperm-associated antigen 11 variant C; Uncharacterized protein [Source:UniProtKB/TrEMBL;Acc:Q30KR3]
ENSCAFG00000031866	54008655	54028773		Uncharacterized protein [Source:UniProtKB/TrEMBL;Acc:J9P115]
ENSCAFG00000024791	59031848	59033519		Beta-defensin [Source:UniProtKB/TrEMBL;Acc:F1PK37]
ENSCAFG00000007552	45159432	45180636	CCDC110	coiled-coil domain containing 110 [Source:HGNC Symbol;Acc:HGNC:28504]
ENSCAFG00000006830	39436753	39513280	MSR1	macrophage scavenger receptor 1 [Source:HGNC Symbol;Acc:HGNC:7376]
ENSCAFG00000007807	46429017	46638018	STOX2	storkhead box 2 [Source:HGNC Symbol;Acc:HGNC:25450]
ENSCAFG00000030976	59053530	59057496		Uncharacterized protein [Source:UniProtKB/TrEMBL;Acc:J9P1C5]
ENSCAFG00000025286	54043532	54046480		Uncharacterized protein [Source:UniProtKB/TrEMBL;Acc:F1P8H6]
ENSCAFG00000030674	59485997	59488918		Uncharacterized protein [Source:UniProtKB/TrEMBL;Acc:L7N0L6]
ENSCAFG00000014646	54078296	54079888		Ubiquitin carboxyl-terminal hydrolase [Source:UniProtKB/TrEMBL;Acc:E2R279]
ENSCAFG00000025419	26800619	26801229		Uncharacterized protein [Source:UniProtKB/TrEMBL;Acc:F6XUK4]
ENSCAFG00000025123	54087455	54090367		Uncharacterized protein [Source:UniProtKB/TrEMBL;Acc:F1PT47]
ENSCAFG00000005970	27037832	27078252	FGFR1	fibroblast growth factor receptor 1 [Source:HGNC Symbol;Acc:HGNC:3688]
ENSCAFG00000007825	46684737	46736509	TRAPPC11	trafficking protein particle complex 11 [Source:HGNC Symbol;Acc:HGNC:25751]
ENSCAFG00000005417	22900313	22927019	RNF170	ring finger protein 170 [Source:HGNC Symbol;Acc:HGNC:25358]
ENSCAFG00000023845	45192191	45205670	C4orf47	chromosome 4 open reading frame 47 [Source:HGNC Symbol;Acc:HGNC:34346]
ENSCAFG00000013667	54309504	54393538	ARHGEF10	Rho guanine nucleotide exchange factor (GEF) 10 [Source:HGNC Symbol;Acc:HGNC:14103]
ENSCAFG00000006484	33702082	33702515
ENSCAFG00000005575	23469313	23495388		Uncharacterized protein [Source:UniProtKB/TrEMBL;Acc:F1PWE1]
ENSCAFG00000006489	33707464	33778474	GTF2E2	general transcription factor IIE, polypeptide 2, beta 34kDa [Source:HGNC Symbol;Acc:HGNC:4651]
ENSCAFG00000007558	45212127	45233446	UFSP2	UFM1-specific peptidase 2 [Source:HGNC Symbol;Acc:HGNC:25640]
ENSCAFG00000030807	41184079	41184578
ENSCAFG00000007113	41223805	41290944	PCM1	pericentriolar material 1 [Source:HGNC Symbol;Acc:HGNC:8727]
ENSCAFG00000005418	22940324	22948416	THAP1	THAP domain containing, apoptosis associated protein 1 [Source:HGNC Symbol;Acc:HGNC:20856]
ENSCAFG00000005228	20718821	20927538	ESYT2	extended synaptotagmin-like protein 2 [Source:HGNC Symbol;Acc:HGNC:22211]
ENSCAFG00000005758	25455876	25561617		Uncharacterized protein [Source:UniProtKB/TrEMBL;Acc:J9NX57]
ENSCAFG00000006503	33810361	33959841	RBPMS	RNA binding protein with multiple splicing [Source:HGNC Symbol;Acc:HGNC:19097]
ENSCAFG00000007563	45228887	45233446	ANKRD37	ankyrin repeat domain 37 [Source:HGNC Symbol;Acc:HGNC:29593]
ENSCAFG00000005444	22990558	23009263	CHRNA6	cholinergic receptor, nicotinic, alpha 6 (neuronal) [Source:HGNC Symbol;Acc:HGNC:15963]
ENSCAFG00000007880	46736144	46750712	RWDD4	RWD domain containing 4 [Source:HGNC Symbol;Acc:HGNC:23750]
ENSCAFG00000005586	23501138	23522865	AP3M2	adaptor-related protein complex 3, mu 2 subunit [Source:HGNC Symbol;Acc:HGNC:570]
ENSCAFG00000005769	25590383	25750185	ADAM18	ADAM metallopeptidase domain 18 [Source:HGNC Symbol;Acc:HGNC:196]
ENSCAFG00000007143	41298214	41323077	ASAH1	N-acylsphingosine amidohydrolase (acid ceramidase) 1 [Source:HGNC Symbol;Acc:HGNC:735]
ENSCAFG00000005591	23595922	23596312
ENSCAFG00000005632	23604211	23717107	KAT6A	K(lysine) acetyltransferase 6A [Source:HGNC Symbol;Acc:HGNC:13013]
ENSCAFG00000007082	25698502	25700101
ENSCAFG00000007884	46845313	46850643	ING2	inhibitor of growth family, member 2 [Source:HGNC Symbol;Acc:HGNC:6063]
ENSCAFG00000028812	25838321	25912349	ADAM2	ADAM metallopeptidase domain 2 [Source:HGNC Symbol;Acc:HGNC:198]
ENSCAFG00000007890	46898949	46903339	CDKN2AIP	CDKN2A interacting protein [Source:HGNC Symbol;Acc:HGNC:24325]
ENSCAFG00000005818	25931134	26020910		Uncharacterized protein [Source:UniProtKB/TrEMBL;Acc:E2R5Y9]
ENSCAFG00000007906	47016949	47185500	WWC2	WW and C2 domain containing 2 [Source:HGNC Symbol;Acc:HGNC:24148]
ENSCAFG00000006047	27076185	27100591	LETM2	leucine zipper-EF-hand containing transmembrane protein 2 [Source:HGNC Symbol;Acc:HGNC:14648]
ENSCAFG00000007135	41361436	41398601	FRG1	FSHD region gene 1 [Source:HGNC Symbol;Acc:HGNC:3954]
ENSCAFG00000028470	41385644	41417879		Uncharacterized protein [Source:UniProtKB/TrEMBL;Acc:J9P8T2]
ENSCAFG00000028501	42037014	42037820
ENSCAFG00000007217	42953884	42960499	TRIML1	tripartite motif family-like 1 [Source:HGNC Symbol;Acc:HGNC:26698]
ENSCAFG00000007236	42983363	43000036		Uncharacterized protein [Source:UniProtKB/TrEMBL;Acc:F1PTW1]
ENSCAFG00000005832	26042746	26177723		Uncharacterized protein [Source:UniProtKB/TrEMBL;Acc:E2R5W1]
